# Supplementary material for: C. elegans Eats Its Own Intestine to Make Yolk Leading to Multiple Senescent Pathologies
Source: Curr Biol. 2018 Aug 20;28(16):2544–2556.e5. doi: 10.1016/j.cub.2018.06.035 (PMC6108400; doi:10.1016/j.cub.2018.06.035)
Supplement: Data S1. Analysis of Age Changes in Lipid Composition in Wild-Type C. elegans, Related to Figure 2 [file mmc2.xlsx]

## Sheet: Sample information
Data S1: Analysis of Age Changes in Lipid Composition in Wild-type C. elegans
Samples	Number of worms per sample
N2 day 1	5250
N2 day 7	3000
Conditions:	20˚C, no FUDR
Abbreviations
a	alkyl
oc	fatty acyl chaing with odd carbon numbers
LPA	phosphatidic acid lyso species
PA	phosphatidic acid lyso species
LPC	phosphatidylcholine lyso species
PC	phosphatidylcholine
LPE	phosphatidylethanolamine lyso species
PE	phosphatidylethanolamine
LPS	phosphatidylserine lyso species
PS	phosphatidylserine
LPG	phosphatidylglycerol lyso species
PG	phosphatidylglycerol
LPI	phosphatidylinositol lyso species
PI	phosphatidylinositol
CL	cardiolipin
Cer	ceramide
S1P	sphingosine-1-phosphate
SM	sphingomyelin
FA	fatty acid
FaCoA	fatty acyl CoA
FaCN	fatty acyl carnitine
DG	diacylglycerol
TG	triglyceride

## Sheet: aPA
Data S1: Analysis of Age Changes in Lipid Composition in Wild-type C. elegans
Samples	Number of worms per sample
N2 day 1	5250
N2 day 7	3000
		ng in sample	N2 day 1	Percentage	N2 day 7	Percentage
		24_0-PA	ND		ND
		34_1-aPA	0	0	0.344308	1.48981
		36_1-aPA	2.01258	46.1165	5.33857	23.0998
		36_2-aPA	1.7287	39.6117	11.0303	47.7278
		36_3-aPA	0.128278	2.93938	1.57166	6.8005
		38_3-aPA	0.0380301	0.871428	0.848955	3.67339
		38_4-aPA	0.0631785	1.44768	0.43927	1.9007
		38_5-aPA	0.203624	4.66587	2.37143	10.2611
		38_6-aPA	0.189726	4.34742	1.16639	5.04694
		Total	4.36411		23.1109
		mg/worm	0.000831259		0.00770364
		Fold change			9.26743

## Sheet: PA_oc
Data S1: Analysis of Age Changes in Lipid Composition in Wild-type C. elegans
Samples	Number of worms per sample
N2 day 1	5250
N2 day 7	3000
		ng in sample	N2 day 1	Percentage	N2 day 7	Percentage
		24_0-PA	ND		ND
		29_0-PA	0	0	0	0
		29_1-PA	0	0	0	0
		31_0-PA	0.0688259	0.153664	0.179787	0.195143
		31_1-PA	0.206145	0.460249	0.273806	0.297193
		31_2-PA	0	0	0	0
		33_0-PA	0	0	0	0
		33_1-PA	1.96816	4.39421	4.64983	5.047
		33_2-PA	1.13451	2.53296	2.28658	2.48189
		33_3-PA	0.205208	0.458156	0.427012	0.463486
		33_4-PA	0.071422	0.15946	0	0
		35_0-PA	0.0414021	0.092436	0	0
		35_1-PA	2.90302	6.48141	6.3523	6.89489
		35_2-PA	5.88441	13.1378	9.79873	10.6357
		35_3-PA	1.75228	3.91222	3.77196	4.09414
		35_4-PA	1.22901	2.74394	1.70936	1.85537
		35_5-PA	2.83466	6.32878	4.8864	5.30377
		35_6-PA	0.0271473	0.0606102	0.0411073	0.0446185
		37_1-PA	0.106748	0.23833	0.398433	0.432466
		37_2-PA	2.84304	6.34748	5.17758	5.61983
		37_3-PA	1.45893	3.25727	3.82688	4.15376
		37_4-PA	1.29468	2.89055	4.44268	4.82215
		37_5-PA	4.00411	8.93974	10.3904	11.2779
		37_6-PA	4.98693	11.134	5.83782	6.33647
		37_7-PA	0.0093655	0.0209098	0.0248355	0.0269569
		37_8-PA	0.0400065	0.0893203	0	0
		39_3-PA	0.101985	0.227695	0.105976	0.115028
		39_4-PA	0.300714	0.671386	0.959905	1.0419
		39_5-PA	0.932209	2.08129	2.89416	3.14137
		39_6-PA	4.1963	9.36883	7.84422	8.51424
		39_7-PA	0.152523	0.340529	0	0
		39_8-PA	0	0	0.0808782	0.0877865
		39_9-PA	0	0	0	0
		41_5-PA	0.0425455	0.0949889	0.151405	0.164337
		41_6-PA	0.841336	1.8784	0.0949531	0.103064
		41_7-PA	0.0093363	0.0208446	0.143636	0.155905
		41_8-PA	0.108727	0.242748	0.0254634	0.0276384
		41_9-PA	0.0376305	0.0840155	0.0780904	0.0847606
		43_5-PA	0.0966174	0.215712	0.158196	0.171709
		43_6-PA	2.27319	5.07522	9.20668	9.99308
		43_7-PA	0.99595	2.2236	0.373146	0.405019
		43_8-PA	1.3692	3.05693	2.67296	2.90127
		43_9-PA	0.261714	0.584314	2.86543	3.11018
		Total	44.79		92.1306

## Sheet: PA
Data S1: Analysis of Age Changes in Lipid Composition in Wild-type C. elegans
Samples	Number of worms per sample
N2 day 1	5250
N2 day 7	3000
		ng in sample	N2 day 1	Percentage	N2 day 7	Percentage
		24_0-PA	ND		ND
		30_0-PA	0	0	0.0123128	0.00387341
		30_1-PA	0.00814317	0.00785776	0	0
		32_0-PA	0.799589	0.771564	0.780642	0.245577
		32_1-PA	1.08847	1.05032	1.99954	0.629021
		32_2-PA	0.149535	0.144294	1.22813	0.386349
		32_3-PA	0	0	0	0
		34_0-PA	0.0829474	0.0800402	0.458402	0.144206
		34_1-PA	2.96261	2.85877	4.87058	1.5322
		34_2-PA	4.08341	3.94029	7.38765	2.32403
		34_3-PA	0.595618	0.574742	2.34937	0.739072
		36_1-PA	1.82941	1.76529	6.46252	2.033
		36_2-PA	10.3108	9.94941	31.7793	9.99723
		36_3-PA	3.99178	3.85187	16.2591	5.11485
		36_4-PA	2.64326	2.55062	7.67948	2.41583
		36_5-PA	3.2946	3.17913	7.11215	2.23736
		36_6-PA	1.2443	1.20069	3.24581	1.02108
		36_7-PA	0	0	0.0240146	0.00755457
		38_1-PA	0.0503884	0.0486223	0.108187	0.0340337
		38_10-PA	0.063948	0.0617067	0.0925307	0.0291086
		38_2-PA	0.710516	0.685613	1.70685	0.536947
		38_3-PA	1.37403	1.32587	5.41792	1.70439
		38_4-PA	3.50414	3.38132	12.9648	4.07851
		38_5-PA	8.43378	8.13819	40.8435	12.8487
		38_6-PA	24.6757	23.8108	69.7596	21.9452
		38_7-PA	3.76615	3.63415	14.9837	4.71362
		38_8-PA	1.89367	1.8273	4.26403	1.34139
		38_9-PA	0.216331	0.208749	0.136173	0.0428376
		40_10-PA	11.442	11.0409	28.932	9.10151
		40_4-PA	0	0	0.21393	0.0672986
		40_5-PA	0.43935	0.423951	1.55369	0.488763
		40_6-PA	0.232741	0.224584	3.24138	1.01968
		40_7-PA	1.77217	1.71005	7.97948	2.51021
		40_8-PA	3.56228	3.43742	13.0357	4.10081
		40_9-PA	5.22258	5.03953	18.9395	5.95803
		42_5-PA	0.106842	0.103097	0.389674	0.122585
		42_6-PA	2.20576	2.12845	0.919151	0.289149
		42_7-PA	0.552158	0.532806	0.250854	0.0789145
		42_8-PA	0.203873	0.196728	0.348981	0.109784
		42_9-PA	0.119362	0.115179	0.150504	0.0473459
		Total	103.632		317.881

## Sheet: LPC_oc
Data S1: Analysis of Age Changes in Lipid Composition in Wild-type C. elegans
Samples	Number of worms per sample
N2 day 1	5250
N2 day 7	3000
		ng in sample	N2 day 1	Percentage	N2 day 7	Percentage
		9_0-LPC	ND		ND
		13_0-LPC	4.72895	0.17971	11.4102	0.204174
		15_0-LPC	680.094	25.845	1534.91	27.4658
		15_1-LPC	26.2477	0.99747	245.219	4.38796
		17_0-LPC	216.859	8.24111	1094.24	19.5804
		17_1-LPC	1049.08	39.8674	1778.1	31.8174
		17_2-LPC	1.82239	0.0692547	0.711302	0.0127281
		19_0-LPC	11.3007	0.42945	68.9401	1.23362
		19_1-LPC	608.002	23.1053	789.605	14.1292
		19_2-LPC	9.83127	0.373609	21.0616	0.376876
		19_3-LPC	5.55241	0.211003	8.45783	0.151345
		19_4-LPC	5.76447	0.219062	8.68945	0.155489
		19_5-LPC	5.38615	0.204685	4.82894	0.0864093
		21_0-LPC	1.67565	0.0636781	15.0324	0.268991
		21_1-LPC	5.08437	0.193217	7.24408	0.129626
		Total	2631.43		5588.45

## Sheet: LPC
Data S1: Analysis of Age Changes in Lipid Composition in Wild-type C. elegans
Samples	Number of worms per sample
N2 day 1	5250
N2 day 7	3000
		ng in sample	N2 day 1	Percentage	N2 day 7	Percentage
		9_0-LPC	ND		ND
		12_0-LPC	3.3005	0.0528264	5.43368	0.0372556
		14_0-LPC	92.9299	1.4874	526.434	3.60945
		14_1-LPC	8.05832	0.128978	73.061	0.500937
		16_0-LPC	202.309	3.23807	658.426	4.51444
		16_1-LPC	206.096	3.29868	858.848	5.88862
		16_2-LPC	31.3107	0.501145	49.4356	0.338951
		18_0-LPC	105.442	1.68765	673.373	4.61692
		18_1-LPC	2553.63	40.8723	5380.8	36.893
		18_2-LPC	385.097	6.1637	1051.33	7.20833
		18_3-LPC	257.578	4.12269	337.565	2.31449
		18_4-LPC	68.957	1.1037	35.42	0.242854
		20_0-LPC	8.84347	0.141545	50.4261	0.345742
		20_1-LPC	69.2977	1.10915	169.538	1.16242
		20_2-LPC	38.344	0.613718	295.753	2.02781
		20_3-LPC	243.741	3.90121	764.56	5.24214
		20_4-LPC	466.883	7.47274	1249.38	8.56625
		20_5-LPC	1505.1	24.09	2403.08	16.4765
		20_6-LPC	0.902713	0.0144484	2.02624	0.0138927
		Total	6247.82		14584.9

## Sheet: aPC
Data S1: Analysis of Age Changes in Lipid Composition in Wild-type C. elegans
Samples	Number of worms per sample
N2 day 1	5250
N2 day 7	3000
		ng in sample	N2 day 1	Percentage	N2 day 7	Percentage
		24_0-PC	ND		ND
		36_1-aPC	9.71041	22.4145	31.3402	13.83
		36_2-aPC	11.6753	26.95	58.2602	25.7094
		36_3-aPC	2.56804	5.92781	16.223	7.15899
		38_3-aPC	0	0	6.35401	2.80394
		38_4-aPC	1.76636	4.07728	15.7425	6.94696
		38_5-aPC	9.5755	22.1031	64.995	28.6814
		38_6-aPC	8.02637	18.5273	33.3035	14.6964
		38_7-aPC	0	0	0.391602	0.172809
		Total	43.322		226.61

## Sheet: PC_oc
Data S1: Analysis of Age Changes in Lipid Composition in Wild-type C. elegans
Samples	Number of worms per sample
N2 day 1	5250
N2 day 7	3000
		ng in sample	N2 day 1	Percentage	N2 day 7	Percentage
		24_0-PC	ND		ND
		27_0-PC	0	0	0.252606	0.00354245
		29_0-PC	2.38148	0.0507588	40.4805	0.567681
		29_1-PC	1.67355	0.03567	7.88222	0.110537
		29_2-PC	0.0958891	0.00204378	0.652088	0.00914462
		31_0-PC	16.4313	0.350217	119.215	1.67183
		31_1-PC	53.3124	1.1363	145.815	2.04484
		31_2-PC	13.5333	0.288449	26.2186	0.367678
		31_3-PC	2.40406	0.0512401	1.63686	0.0229546
		33_0-PC	19.7121	0.420143	133.37	1.87033
		33_1-PC	323.86	6.90275	710.229	9.95996
		33_2-PC	184.096	3.92382	349.591	4.90252
		33_3-PC	59.9153	1.27703	64.3409	0.90229
		33_4-PC	16.8936	0.36007	9.18851	0.128856
		35_0-PC	6.01602	0.128225	69.4017	0.973261
		35_1-PC	134.79	2.87292	666.463	9.3462
		35_2-PC	861.134	18.3542	1017.46	14.2685
		35_3-PC	230.379	4.91029	298.781	4.18997
		35_4-PC	148.765	3.17078	157.063	2.20258
		35_5-PC	284.786	6.06993	291.126	4.08263
		35_6-PC	9.81948	0.209292	23.7639	0.333255
		37_1-PC	13.3213	0.28393	61.5851	0.863644
		37_2-PC	352.077	7.50416	388.605	5.44964
		37_3-PC	105.947	2.25816	220.27	3.08897
		37_4-PC	145.873	3.10913	297.68	4.17454
		37_5-PC	304.511	6.49034	722.891	10.1375
		37_6-PC	566.836	12.0815	435.745	6.11071
		37_7-PC	17.5713	0.374515	14.2636	0.200027
		37_8-PC	3.71311	0.0791412	0.505499	0.00708891
		39_1-PC	1.00752	0.0214742	8.14422	0.114211
		39_10-PC	14.5262	0.30961	0	0
		39_2-PC	8.09361	0.172507	10.7784	0.151151
		39_3-PC	10.0504	0.214213	25.5198	0.357879
		39_4-PC	51.2249	1.09181	72.5273	1.01709
		39_5-PC	132.723	2.82884	177.359	2.48721
		39_6-PC	526.843	11.2291	459.454	6.44319
		39_7-PC	14.4115	0.307166	18.3312	0.257069
		39_8-PC	14.0939	0.300397	14.8329	0.208011
		39_9-PC	13.4224	0.286085	13.1739	0.184746
		41_4-PC	0.266152	0.00567275	1.1949	0.0167567
		41_5-PC	5.08844	0.108455	20.488	0.287315
		41_6-PC	6.4334	0.137121	7.14529	0.100203
		41_7-PC	0.986452	0.0210252	1.4283	0.0200299
		41_8-PC	1.97443	0.0420829	4.60258	0.0645447
		41_9-PC	10.7624	0.229391	16.9602	0.237843
		43_5-PC	0	0	0.943667	0.0132336
		43_6-PC	0	0	0	0
		43_7-PC	0	0	0	0
		43_8-PC	0	0	3.48362	0.0488528
		Total	4691.76		7130.84
		ug/worm	0.893668		2.37695
		fold change			2.65977

## Sheet: PC
Data S1: Analysis of Age Changes in Lipid Composition in Wild-type C. elegans
Samples	Number of worms per sample
N2 day 1	5250
N2 day 7	3000
		ng in sample	N2 day 1	Percentage	N2 day 7	Percentage
		24_0-PC	ND		ND
		26_0-PC	0	0	0	0
		28_0-PC	0.775666	0.0078344	6.27767	0.0344223
		28_1-PC	0.208185	0.00210271	3.17111	0.0173882
		30_0-PC	26.4593	0.267245	102.7	0.563134
		30_1-PC	10.5625	0.106684	47.3342	0.259547
		30_2-PC	3.02415	0.0305445	9.32497	0.0511316
		30_3-PC	0.0618154	0.000624349	0.623346	0.00341799
		32_0-PC	34.5121	0.34858	190.448	1.04428
		32_1-PC	172.597	1.74326	375.273	2.05774
		32_2-PC	45.7969	0.462558	120.74	0.662053
		32_3-PC	11.8581	0.11977	19.1631	0.105077
		32_4-PC	3.19837	0.0323043	3.46776	0.0190147
		34_0-PC	9.32395	0.0941739	109.542	0.600654
		34_1-PC	173.317	1.75054	522.544	2.86526
		34_2-PC	402.662	4.06697	619.218	3.39536
		34_3-PC	79.9582	0.807594	146.15	0.801384
		34_4-PC	37.6211	0.379981	60.7019	0.332847
		34_5-PC	32.1565	0.324787	65.0547	0.356714
		34_6-PC	2.74875	0.0277629	5.48902	0.0300979
		36_1-PC	62.0954	0.627177	336.25	1.84376
		36_2-PC	1055.74	10.6632	1720.85	9.43592
		36_3-PC	417.525	4.21709	820.814	4.50077
		36_4-PC	301.733	3.04756	426.849	2.34054
		36_5-PC	209.309	2.11406	339.55	1.86186
		36_6-PC	148.3	1.49787	242.191	1.32801
		36_7-PC	25.0633	0.253145	12.0476	0.0660608
		36_8-PC	6.74307	0.0681065	1.72408	0.00945366
		38_1-PC	3.34624	0.0337977	24.541	0.134566
		38_10-PC	6.47304	0.0653791	1.56032	0.00855568
		38_2-PC	84.593	0.854407	91.3686	0.501001
		38_3-PC	43.4128	0.438478	237.109	1.30014
		38_4-PC	215.041	2.17196	597.412	3.27579
		38_5-PC	570.222	5.75936	1402.37	7.68959
		38_6-PC	2075.1	20.959	3049.26	16.72
		38_7-PC	430.491	4.34805	694.987	3.81082
		38_8-PC	285.618	2.88481	262.306	1.4383
		38_9-PC	62.1296	0.627522	27.8449	0.152682
		40_10-PC	1469.67	14.844	2270.06	12.4474
		40_11-PC	2.62838	0.0265472	4.2999	0.0235777
		40_4-PC	7.88634	0.0796537	24.6154	0.134974
		40_5-PC	27.9576	0.282378	99.7779	0.547112
		40_6-PC	87.9947	0.888765	228.718	1.25413
		40_7-PC	114.827	1.15978	457.574	2.50901
		40_8-PC	412.704	4.1684	938.688	5.14711
		40_9-PC	703.872	7.10926	1461.85	8.01574
		42_5-PC	6.62178	0.0668814	9.53949	0.0523079
		42_6-PC	0.843778	0.00852234	0.858261	0.0047061
		42_7-PC	4.56326	0.0460899	11.8762	0.0651208
		42_8-PC	8.29593	0.0837907	31.6047	0.173298
		44_5-PC	0.610169	0.00616283	1.32714	0.00727712
		44_6-PC	0.0457306	0.000461889	0.0592017	0.00032462
		44_7-PC	0.48444	0.00489295	0	0
		44_8-PC	1.99187	0.0201183	0.0947423	0.0005195
		Total	9900.78		18237.2
		ug/worm	1.88586		6.07907
		fold change			3.22349

## Sheet: aLPE
Data S1: Analysis of Age Changes in Lipid Composition in Wild-type C. elegans
Samples	Number of worms per sample
N2 day 1	5250
N2 day 7	3000
		ng in sample	N2 day 1	Percentage	N2 day 7	Percentage
		13_0-LPE	ND		ND
		16_0-aLPE	6.69015	0.824986	29.1677	1.41834
		16_1-aLPE	3.89956	0.480868	3.19855	0.155536
		18_0-aLPE	228.927	28.2297	930.319	45.2386
		18_1-aLPE	517.195	63.7772	990.713	48.1754
		18_2-aLPE	31.8158	3.92332	42.8659	2.08444
		20_0-aLPE	0.271862	0.0335242	2.51242	0.122171
		20_1-aLPE	4.94489	0.609771	18.1504	0.882597
		20_2-aLPE	14.5239	1.79099	31.6406	1.53859
		20_3-aLPE	2.40024	0.295982	7.39561	0.359626
		20_4-aLPE	0.272838	0.0336447	0.509502	0.0247755
		Total	810.941		2056.47

[truncated: 37 more sheets: LPE_oc, LPE, aPE, PE_oc, PE, LPS_oc, LPS, aPS, PS_oc, PS, LPG_oc, LPG, aPG, PG_oc, PG, LPI_oc, LPI, aPI, PI_oc, PI …]
