# Supplementary material for: C. elegans Eats Its Own Intestine to Make Yolk Leading to Multiple Senescent Pathologies
Source: Curr Biol. 2018 Aug 20;28(16):2544–2556.e5. doi: 10.1016/j.cub.2018.06.035 (PMC6108400; doi:10.1016/j.cub.2018.06.035)
Supplement: Data S2. Analysis of Age Changes in Lipid Composition in Fertilization-Defective C. elegans rrf-3(bn26) Mutants, Related to Figure 2 [file mmc3.xlsx]

## Sheet: Sample information
Data S2: Analysis of Age Changes in Lipid Composition in Fertilization Defective C. elegans rrf-3(bn26) Mutants
Samples	Number of worms per sample
DH26 rrf-3(bn26) day 1	12000
DH26 rrf-3(bn26) day 7	7500
Conditions:	25˚C, no FUDR
Abbreviations
a	alkyl
oc	fatty acyl chain with odd carbon numbers
LPA	phosphatidic acid lyso species
PA	phosphatidic acid lyso species
LPC	phosphatidylcholine lyso species
PC	phosphatidylcholine
LPE	phosphatidylethanolamine lyso species
PE	phosphatidylethanolamine
LPS	phosphatidylserine lyso species
PS	phosphatidylserine
LPG	phosphatidylglycerol lyso species
PG	phosphatidylglycerol
LPI	phosphatidylinositol lyso species
PI	phosphatidylinositol
CL	cardiolipin
Cer	ceramide
S1P	sphingosine-1-phosphate
SM	sphingomyelin
FA	fatty acid
FaCoA	fatty acyl CoA
FaCN	fatty acyl carnitine
DG	diacylglycerol
TG	triglyceride

## Sheet: LPA_oc
Data S2: Analysis of Age Changes in Lipid Composition in Fertilization Defective C. elegans rrf-3(bn26) Mutants
Samples	Number of worms per sample
rrf-3 day 1	12000
rrf-3 day 7	7500
		ng in sample	1 peak area		2 peak area
		15_0-LPA	376023		270282
		15_1-LPA	17426.2		16528.4
		17_0-LPA	7.63455e+06		4.69021e+06
		17_1-LPA	1.29334e+06		454004
		17_2-LPA	8949.51		14473.6
		19_0-LPA	215449		784407
		19_1-LPA	671724		306318
		19_2-LPA	0		3003.01
		21_2-LPA	17797.3		7040.81
		21_3-LPA	22050.5		0
		21_4-LPA	17208.7		13251.5
		21_5-LPA	0		20208.5
		6_0-LPA*	0		0
		*Internal standard 6:0-LPA did not work

## Sheet: LPA
Data S2: Analysis of Age Changes in Lipid Composition in Fertilization Defective C. elegans rrf-3(bn26) Mutants
Samples	Number of worms per sample
rrf-3 day 1	12000
rrf-3 day 7	7500
		ng in sample	1 peak area		2 peak area
		14_0-LPA	49355.4		27155.3
		16_0-LPA	1.53342e+06		871690
		16_1-LPA	162717		47860.2
		18_0-LPA	1.65191e+07		1.47245e+07
		18_1-LPA	3.65065e+06		3.1983e+06
		18_2-LPA	883237		386967
		18_3-LPA	370641		43528.6
		20_2-LPA	125760		385078
		20_3-LPA	414220		909385
		20_4-LPA	1.13918e+06		2.09045e+06
		20_5-LPA	3.07847e+06		3.90728e+06
		6_0-LPA	0		0
		*Internal standard 6:0-LPA did not work

## Sheet: aPA
Data S2: Analysis of Age Changes in Lipid Composition in Fertilization Defective C. elegans rrf-3(bn26) Mutants
Samples	Number of worms per sample
rrf-3 day 1	12000
rrf-3 day 7	7500
		ng in sample	rrf-3 day 1	Percentage	rrf-3 day 7	Percentage
		24_0-PA	ND		ND
		34_1-aPA	0.0730882	0.59756	1.68515	3.05545
		36_1-aPA	5.76593	47.1415	17.2427	31.2639
		36_2-aPA	3.88597	31.7712	21.7328	39.4052
		36_3-aPA	0.478468	3.9119	3.40256	6.16939
		38_3-aPA	0.172353	1.40914	2.01006	3.64456
		38_4-aPA	0.516242	4.22073	3.131	5.67701
		38_5-aPA	0.736534	6.02181	4.13871	7.50416
		38_6-aPA	0.602514	4.92608	1.8092	3.28038
		Total	12.2311		55.1523

## Sheet: PA_oc
Data S2: Analysis of Age Changes in Lipid Composition in Fertilization Defective C. elegans rrf-3(bn26) Mutants
Samples	Number of worms per sample
rrf-3 day 1	12000
rrf-3 day 7	7500
		ng in sample	rrf-3 day 1	Percentage	rrf-3 day 7	Percentage
		24_0-PA	ND		ND
		29_0-PA	0.0904642	0.0935423	0.234485	0.223713
		29_1-PA	0.0212423	0.021965	0.0200077	0.0190885
		31_0-PA	0.300876	0.311113	0.688077	0.656467
		31_1-PA	0.564455	0.58366	0.756747	0.721983
		31_2-PA	0.0965136	0.0997975	0.0393462	0.0375386
		33_0-PA	0.383751	0.396808	0.457989	0.436949
		33_1-PA	4.38974	4.5391	5.1769	4.93907
		33_2-PA	3.38804	3.50331	2.5202	2.40443
		33_3-PA	1.33117	1.37646	0.377597	0.36025
		33_4-PA	0.412232	0.426258	0.0451079	0.0430357
		35_0-PA	0.091551	0.094666	0.208798	0.199205
		35_1-PA	5.39038	5.57378	7.74829	7.39234
		35_2-PA	13.556	14.0173	9.61178	9.17022
		35_3-PA	5.5218	5.70968	4.30616	4.10834
		35_4-PA	3.5678	3.6892	3.78401	3.61017
		35_5-PA	7.65588	7.91636	7.29183	6.95684
		35_6-PA	0.248515	0.256971	0.256917	0.245115
		37_1-PA	0.659682	0.682128	0.745733	0.711474
		37_2-PA	6.02177	6.22665	5.03164	4.80049
		37_3-PA	2.65404	2.74435	5.07439	4.84127
		37_4-PA	3.93745	4.07142	8.85947	8.45247
		37_5-PA	9.73091	10.062	19.2147	18.3319
		37_6-PA	11.7477	12.1474	4.49235	4.28598
		37_7-PA	0.437328	0.452208	0.0222495	0.0212274
		37_8-PA	0.00694557	0.0071819	0.00711478	0.00678793
		39_3-PA	0.115276	0.119198	0.807005	0.769931
		39_4-PA	0.892794	0.923171	2.07403	1.97875
		39_5-PA	2.68081	2.77202	5.37677	5.12977
		39_6-PA	9.24238	9.55685	6.89773	6.58085
		39_7-PA	0.101497	0.10495	0.36474	0.347984
		39_8-PA	0.244896	0.253229	0.124918	0.119179
		39_9-PA	0.0476285	0.0492491	0.0991625	0.094607
		41_5-PA	0.0717444	0.0741854	1.2854	1.22635
		41_6-PA	0.0342169	0.0353811	0.03414	0.0325716
		41_7-PA	0.0707211	0.0731273	0.0226027	0.0215643
		41_8-PA	0.0598591	0.0618958	0.00395167	0.00377013
		41_9-PA	0.0680236	0.0703381	0.00306906	0.00292807
		43_5-PA	0.191898	0.198427	0.316698	0.302149
		43_6-PA	0.286346	0.296089	0.162306	0.15485
		43_7-PA	0.133118	0.137648	0.107326	0.102396
		43_8-PA	0.150828	0.15596	0.0551714	0.0526369
		43_9-PA	0.11118	0.114963	0.108296	0.103321
		Total	96.7095		104.815

## Sheet: PA
Data S2: Analysis of Age Changes in Lipid Composition in Fertilization Defective C. elegans rrf-3(bn26) Mutants
Samples	Number of worms per sample
rrf-3 day 1	12000
rrf-3 day 7	7500
		ng in sample	rrf-3 day 1	Percentage	rrf-3 day 7	Percentage
		24_0-PA	ND		ND
		30_0-PA	0.448286	0.190811	1.3533	0.400427
		30_1-PA	0.117722	0.0501081	0.127093	0.0376058
		32_0-PA	1.2491	0.531675	1.38652	0.410259
		32_1-PA	2.57578	1.09637	2.36972	0.701176
		32_2-PA	0.835014	0.355421	0.69077	0.204392
		32_3-PA	0.232395	0.098918	0.0332829	0.00984811
		34_0-PA	0.451546	0.192199	0.633767	0.187526
		34_1-PA	6.12554	2.60731	4.69121	1.38808
		34_2-PA	8.50171	3.61872	5.3637	1.58707
		34_3-PA	2.36217	1.00545	1.45634	0.430918
		36_1-PA	6.36695	2.71007	9.05116	2.67815
		36_2-PA	22.4631	9.56134	34.2616	10.1377
		36_3-PA	11.8049	5.02473	16.1331	4.77363
		36_4-PA	8.39044	3.57136	7.43671	2.20045
		36_5-PA	9.62805	4.09814	8.30086	2.45615
		36_6-PA	3.57543	1.52187	2.16602	0.640906
		36_7-PA	0.718399	0.305784	0.0771959	0.0228416
		38_1-PA	0.438696	0.18673	0.389878	0.115361
		38_10-PA	0	0	0.0201296	0.00595617
		38_2-PA	1.04091	0.443058	1.39459	0.412648
		38_3-PA	1.81864	0.774099	7.67266	2.27027
		38_4-PA	6.17228	2.62721	22.7944	6.74464
		38_5-PA	22.9184	9.75515	56.5397	16.7296
		38_6-PA	46.5692	19.822	59.0851	17.4827
		38_7-PA	13.2312	5.6318	9.45792	2.79851
		38_8-PA	6.77602	2.88419	1.87941	0.5561
		38_9-PA	1.69059	0.719594	0.0961254	0.0284426
		40_10-PA	23.7376	10.1038	18.9052	5.59387
		40_4-PA	0.19168	0.0815879	1.34115	0.396835
		40_5-PA	0.831782	0.354045	3.51528	1.04014
		40_6-PA	0.825125	0.351212	5.20605	1.54042
		40_7-PA	2.69589	1.1475	12.9466	3.83079
		40_8-PA	7.48097	3.18425	19.5542	5.78589
		40_9-PA	12.1335	5.16459	20.6419	6.10776
		42_5-PA	0.44896	0.191098	0.665619	0.196951
		42_6-PA	0	0	0.197817	0.0585323
		42_7-PA	0.0580272	0.0246991	0.0712091	0.0210701
		42_8-PA	0.0225811	0.00961156	0.00395234	0.00116946
		42_9-PA	0.00813117	0.00346101	0.0515631	0.015257
		Total	234.937		337.963

## Sheet: LPC_oc
Data S2: Analysis of Age Changes in Lipid Composition in Fertilization Defective C. elegans rrf-3(bn26) Mutants
Samples	Number of worms per sample
rrf-3 day 1	12000
rrf-3 day 7	7500
		ng in sample	rrf-3 day 1	Percentage	rrf-3 day 7	Percentage
		9_0-LPC	ND		ND
		13_0-LPC	6.69631	0.0714992	0.756522	0.0076915
		15_0-LPC	2043.84	21.8229	1183.42	12.0317
		15_1-LPC	57.1466	0.610178	160.152	1.62826
		17_0-LPC	782.206	8.35193	4794.9	48.7494
		17_1-LPC	4342.26	46.3641	1747.72	17.7689
		17_2-LPC	1.20586	0.0128755	2.53558	0.025779
		19_0-LPC	7.08165	0.0756137	273.991	2.78564
		19_1-LPC	2057.73	21.9712	1548.6	15.7444
		19_2-LPC	21.5821	0.230441	16.2714	0.16543
		19_3-LPC	15.6167	0.166746	1.57236	0.0159861
		19_4-LPC	16.3419	0.174489	1.34005	0.0136242
		19_5-LPC	10.5509	0.112656	1.47644	0.0150109
		21_0-LPC	1.60095	0.017094	96.6172	0.982299
		21_1-LPC	1.71297	0.0182901	6.47762	0.0658574
		Total	9365.57		9835.83

## Sheet: LPC
Data S2: Analysis of Age Changes in Lipid Composition in Fertilization Defective C. elegans rrf-3(bn26) Mutants
Samples	Number of worms per sample
rrf-3 day 1	12000
rrf-3 day 7	7500
		ng in sample	rrf-3 day 1	Percentage	rrf-3 day 7	Percentage
		9_0-LPC	ND		ND
		12_0-LPC	1.71673	0.00667255	0.795675	0.00376967
		14_0-LPC	281.846	1.09547	19.3116	0.0914926
		14_1-LPC	6.71554	0.0261018	3.56964	0.0169119
		16_0-LPC	981.876	3.81633	1213.98	5.75149
		16_1-LPC	538.26	2.09209	80.3472	0.380662
		16_2-LPC	88.1621	0.342666	1.11235	0.00527
		18_0-LPC	442.957	1.72167	1917.83	9.08613
		18_1-LPC	10234.7	39.7798	11024.8	52.2321
		18_2-LPC	2533.85	9.8485	496.711	2.35327
		18_3-LPC	1252.84	4.8695	20.4412	0.0968443
		18_4-LPC	286.921	1.1152	1.46595	0.00694523
		20_0-LPC	19.8997	0.0773456	200.707	0.950892
		20_1-LPC	96.6008	0.375465	321.588	1.52359
		20_2-LPC	99.0747	0.385081	711.256	3.36973
		20_3-LPC	943.544	3.66734	1353.68	6.41336
		20_4-LPC	1792.46	6.9669	1679.57	7.9573
		20_5-LPC	6125.81	23.8097	2059.41	9.75686
		20_6-LPC	1.07897	0.00419372	0.718645	0.00340473
		Total	25728.3		21107.3

## Sheet: aPC
Data S2: Analysis of Age Changes in Lipid Composition in Fertilization Defective C. elegans rrf-3(bn26) Mutants
Samples	Number of worms per sample
rrf-3 day 1	12000
rrf-3 day 7	7500
		ng in sample	rrf-3 day 1	Percentage	rrf-3 day 7	Percentage
		24_0-PC	ND		ND
		36_1-aPC	16.7829	38.2503	138.663	21.144
		36_2-aPC	12.1234	27.6307	169.73	25.8812
		36_3-aPC	1.41635	3.22805	33.1286	5.0516
		38_3-aPC	0	0	22.1075	3.37106
		38_4-aPC	0.633364	1.44352	67.2808	10.2593
		38_5-aPC	8.18762	18.6606	155.758	23.7507
		38_6-aPC	4.73287	10.7868	68.6717	10.4714
		38_7-aPC	0	0	0.464357	0.0708072
		Total	43.8765		655.805

## Sheet: PC_oc
Data S2: Analysis of Age Changes in Lipid Composition in Fertilization Defective C. elegans rrf-3(bn26) Mutants
Samples	Number of worms per sample
rrf-3 day 1	12000
rrf-3 day 7	7500
		ng in sample	rrf-3 day 1	Percentage	rrf-3 day 7	Percentage
		24_0-PC	ND		ND
		27_0-PC	0.0448904	0.000532561	0.132398	0.00189279
		29_0-PC	17.8682	0.211981	23.7999	0.340247
		29_1-PC	2.27687	0.0270118	1.03219	0.0147563
		29_2-PC	0.614831	0.0072941	0	0
		31_0-PC	67.6207	0.802224	155.027	2.2163
		31_1-PC	121.613	1.44276	97.5697	1.39487
		31_2-PC	29.4256	0.349093	9.6874	0.138493
		31_3-PC	3.44041	0.0408156	0	0
		33_0-PC	54.0539	0.641272	170.515	2.43772
		33_1-PC	684.886	8.12521	725.429	10.3708
		33_2-PC	414.076	4.91242	219.05	3.13157
		33_3-PC	129.889	1.54094	34.1163	0.487732
		33_4-PC	35.1358	0.416837	2.21103	0.0316092
		35_0-PC	11.9325	0.141563	69.9384	0.999851
		35_1-PC	259.166	3.07464	731.922	10.4637
		35_2-PC	1616.73	19.1802	782.335	11.1844
		35_3-PC	574.801	6.8192	248.904	3.55838
		35_4-PC	329.717	3.91163	222.089	3.17502
		35_5-PC	583.759	6.92548	384.114	5.49136
		35_6-PC	15.4006	0.182706	14.5602	0.208156
		37_1-PC	19.9366	0.23652	52.1861	0.74606
		37_2-PC	482.139	5.7199	280.146	4.00502
		37_3-PC	177.462	2.10534	249.522	3.5672
		37_4-PC	258.78	3.07006	469.683	6.71466
		37_5-PC	560.979	6.65522	1044.39	14.9308
		37_6-PC	972.219	11.534	296.613	4.24043
		37_7-PC	31.3437	0.371849	2.01561	0.0288155
		37_8-PC	3.88801	0.0461257	1.17566	0.0168075
		39_1-PC	0	0	8.94879	0.127933
		39_10-PC	9.44777	0.112084	0	0
		39_2-PC	5.17982	0.0614513	8.11942	0.116077
		39_3-PC	6.71023	0.0796074	24.1344	0.34503
		39_4-PC	60.3526	0.715998	77.2727	1.1047
		39_5-PC	155.665	1.84674	186.544	2.66686
		39_6-PC	681.828	8.08893	328.38	4.69457
		39_7-PC	12.1138	0.143713	8.77556	0.125457
		39_8-PC	10.8092	0.128235	5.47643	0.0782919
		39_9-PC	18.9438	0.224742	3.37196	0.0482061
		41_4-PC	0	0	11.7576	0.168089
		41_5-PC	2.38578	0.028304	30.4046	0.43467
		41_6-PC	0	0	1.37225	0.0196178
		41_7-PC	0	0	0	0
		41_8-PC	0	0	0	0
		41_9-PC	6.47632	0.0768324	12.0547	0.172336
		43_5-PC	0	0	0	0
		43_6-PC	0	0	0.0443494	0.000634027
		43_7-PC	0.0484708	0.000575037	0	0
		43_8-PC	0	0	0.0627863	0.000897604
		Total	8429.16		6994.88

[truncated: 38 more sheets: PC, aLPE, LPE_oc, LPE, aPE, PE_oc, PE, LPS_oc, LPS, aPS, PS_oc, PS, LPG_oc, LPG, aPG, PG_oc, PG, LPI_oc, LPI, aPI …]
