# Supplementary material for: C. elegans Eats Its Own Intestine to Make Yolk Leading to Multiple Senescent Pathologies
Source: Curr Biol. 2018 Aug 20;28(16):2544–2556.e5. doi: 10.1016/j.cub.2018.06.035 (PMC6108400; doi:10.1016/j.cub.2018.06.035)
Supplement: Data S3. Summary Statistics of Lifespan Trials, Related to Figure 6 [file mmc4.xlsx]

## Sheet: Data S3A
(A) Effects of vit-5/6 RNAi from hatching in wild-type C. elegans
Genotype	Temp.	FUDR (µM)	E. coli strain	Deaths/ censored	Mean lifespan (days)	Lifespan change (%)	p vs control
Control	25˚C	0	HT115 (L4440)	[1-5] 426/24	15.4
				[1] 107/8	16.4
				[2] 112/13	16.3
				[3] 95/2	16.3
				[4] 95/8	14.2
				[5] 121/7	17.2
			HT115 (L4440)	[6] 106/14	16.8
				[7] 106/11	15.6
		15	HT115 (L4440)	[8] 124/1	14.8
vit-5/6 RNAi	25˚C	0	HT115 (vit-5/6 RNAi)	[1-5] 458/63	17.4	+12.8	<.0001
				[1] 88/26	18.5	+13.1	<.0001
				[2] 108/13	17.9	+9.2	0.002
				[3] 86/23	18.1	+11.1	0.0008
				[4] 85/12	15.1	+6.8	0.0693
				[5] 80/21	19.8	+15	<.0001
			HT115 (vit-5/6 RNAi)	[6] 86/6	16.8	-0.1	0.3432
				[7] 115/13	17.4	+11.6	<.0001
		15	HT115 (vit-5/6 RNAi)	[8] 126/1	16	+7.7	0.0001
Trials [6, 7] were performed without antibiotics.

## Sheet: Data S3B
(B) Effects of autophagy gene RNAi from adulthood in wild-type C. elegans
Genotype	Temp.	FUDR (µM)	E. coli strain	Deaths/ censored	Mean lifespan (days)	Lifespan change (%)	p vs control
Control	20˚C	0	OP50 -> HT115	[1-3] 345/26	20.5
				[1] 116/0	20.1
				[2] 117/12	20.2
				[3] 112/14	21.2
			HT115	[4] 107/24	19.6
			HT115 (L4440)	[5] 104/23	20.2
				[6] 104/13	18.7
		15	HT115	[7] 107/11	19.3
atg-13 RNAi	20˚C	0	OP50 -> HT115	[1-3] 335/86	21.4	+4.5	0.0024
				[1] 156/7	23.3	+15.6	<.0001
				[2] 88/48	22.7	+12.1	0.002
				[3] 91/31	17	-19.9	<.0001
			HT115	[4] 81/50	20.7	+6	0.0131
			HT115 (L4440)	[5] 100/18	18.3	-9.4	0.0357
				[6] 46/8	16.8	-10.3	0.0043
		15	HT115	[7] 92/28	21.3	+10.3	0.0004
Control	25˚C	0	OP50 -> HT115	[1-4] 462/17	13.7
				[1] 144/1	13.9
				[2] 92/2	14
				[3] 100/3	14.3
				[4] 126/11	12.8
			HT115 (L4440)	[5] 69/15	16.1
atg-13 RNAi	25˚C	0	OP50 -> HT115	[1-4] 485/28	16.3	+21.3	<.0001
				[1] 128/10	16.9	+21.5	<.0001
				[2] 107/2	15.7	+11.7	0.0003
				[3] 110/10	16.6	+16.2	<.0001
				[4] 140/6	15.9	+21.5	<.0001
			HT115 (L4440)	[5] 74/7	16.9	+5.2	0.0567
Control	25˚C	15	HT115	[1-6] 734/21	13.5
				[1] 130/3	14
				[2] 192/3	13.5
				[3] 96/6	14.2
				[4] 116/0	13.7
				[5] 115/7	13.5
				[6] 85/2	11.7
			HT115 (L4440)	[7] 117/3	11.7
				[8] 118/1	10.9
				[9] 77/4	11.9
				[10] 125/3	14.3
atg-13 RNAi	25˚C	15	HT115	[1-6] 740/40	14.9	+10.4	<.0001
				[1] 108/13	14.9	+6.3	0.0003
				[2] 210/18	15.2	+13	<.0001
				[3] 105/0	15.7	+10.6	<.0001
				[4] 114/0	15	+9.5	<.0001
				[5] 120/4	14.8	+10	<.0001
				[6] 83/4	13	+11.3	0.0021
			HT115 (L4440)	[7] 110/6	12.3	+5.3	0.0027
			HT115 (L4440)	[8] 113/12	12.4	+14	<.0001
			HT115	[9] 69/1	13.5	+12.7	<.0001
				[10] 107/0	14.8	+3.6	0.0029
Control	25˚C	15	OP50	[1-3] 289/51	13.6
				[1] 87/19	11.3
				[2] 88/32	12.8
				[3] 114/8	15.9
atg-2 RNAi	25˚C	15	OP50	[1-3] 305/44	14.9	+9.7	<.0001
				[1] 85/27	13.1	+16.1	<.0001
				[2] 92/17	11.3	-11.2	0.1668
				[3] 128/0	17.8	+11.9	<.0001
Control	25˚C	15	OP50	[1-3] 290/44	13.8
				[1] 114/0	15.9
				[2] 88/32	12.8
				[3] 88/12	12.2
atg-18 RNAi	25˚C	15	OP50	[1-3] 299/41	12.8	-7.32	0.0002
				[1] 118/3	15.8	-0.5	<.0001
				[2] 73/34	11.4	-11.1	0.0458
				[3] 108/4	10.8	-11.5	<.0001
Trial [8] performed without antibiotics. For trials [9, 10] RNAi treatment started at L4 + 24 h. In some trials, nematodes were raised on E. coli OP50 and transferred to HT115 at L4.

## Sheet: Data S3C
(C) Effects of atg-13 RNAi from adulthood in mutant C. elegans
Genotype	Temp.	FUDR (µM)	E. coli strain	Deaths/ censored	Mean lifespan (days)	Lifespan change (%)	p vs control
rde-1(ne219); kbIs7[nhx-2p::rde-1 + rol-6(su1006)] Control	25˚C	15	HT115	[1-5] 474/32	12.6
				[1] 45/1	12.9
				[2] 84/0	13.3
				[3] 47/11	10.7
				[4] 111/10	12.5
				[5] 187/10	12.7
			OP50	[6] 51/2	11.1
rde-1(ne219); kbIs7[nhx-2p::rde-1 + rol-6(su1006)] atg-13 RNAi	25˚C	15	HT115	[C1-5] 485/35	13.3	+5.4	<.0001
				[1] 47/3	14.3	+10.8	0.0048
				[2] 61/6	12.6	-5.3	0.0019
				[3] 64/0	12.7	+18.4	<.0001
				[4] 114/15	13.3	+6.4	0.0014
				[5] 199/11	13.4	+5.2	<.0001
			OP50	[6] 48/2	12	+7.3	0.0577
daf-16(mgDf50) Control	25˚C	15	HT115	[1-3] 261/0	9.2
				[1] 63/0	9.1
				[2] 69/0	9.5
				[3] 129/0	9.1
		0	OP50	[4] 171/2	9.5
				[5] 142/3	10
daf-16(mgDf50) atg-13 RNAi	25˚C	15	HT115	[1-3] 242/7	9.7	+5.8	<.0001
				[1] 59/6	9.9	+8.3	0.0143
				[2] 70/0	9.7	+2.3	0.1029
				[3] 113/1	9.7	+6.5	0.0002
		0	OP50	[4] 132/3	11.1	+16.8	<.0001
				[5] 137/0	11.5	+15.2	<.0001
daf-16(mgDf50) Control	25˚C	15	OP50	[1-2] 268/0	11.5
				[1] 124/0	11.6
				[2] 138/0	11.4
daf-16(mgDf50) atg-2 RNAi	25˚C	15	OP50	[1-2] 313/0	12.8	+11.7	<.0001
				[1] 168/0	12.3	+5.9	0.0068
				[2] 145/0	13.4	+18.2	<.0001
daf-16(mgDf50) atg-13 RNAi	25˚C	15	OP50	[1-2] 277/0	12.9	+12.6	<.0001
				[1] 142/0	13.2	+13.6	<.0001
				[2] 135/0	12.7	+11.3	<.0001
daf-16(mgDf50) atg-18 RNAi	25˚C	15	OP50	[1-2] 268/0	12.3	+6.7	0.0008
				[1] 140/0	12.1	+4.4	0.0793
				[2] 128/0	12.4	+9.0	0.0033
ceh-60(lst49) Control	25˚C	0	OP50	[1] 68/11	15.1
				[2] 131/21	14.7
ceh-60(lst49) atg-13 RNAi	25˚C	0	OP50	[1] 94/13	14.2	-6.1	0.465
				[2] 112/22	13.2	-10	0.037

## Sheet: Data S3D
(D) Effects of rme-2 RNAi from hatching in wild-type C. elegans
Genotype	Temp.	FUDR (µM)	E. coli strain	Deaths/ censored	Mean lifespan (days)	Lifespan change (%)	p vs control
Control	25˚C	0	HT115 (L4440)	[1-5] 439/72	15.4
				[1] 107/8	16.4
				[2] 67/31	15.1
				[3] 95/8	14.1
				[4] 85/15	15.2
				[5] 67/31	15.1
rme-2 RNAi	25˚C	0	HT115	[1-5] 396/80	13.6	-11.6	<0.0001
				[1] 69/18	15.5	-6.0	0.0362
				[2] 108/13	13.1	-15.3	<0.0001
				[3] 90/10	12.6	-11.9	<0.0001
				[4] 98/11	13.1	-13.3	<0.0001
				[5] 76/24	13.1	-13.2	0.0012

## Sheet: Data S3E
(E) Effects of mutation of vitellogenin regulator ceh-60
Genotype	Temp.	FUDR (µM)	E. coli strain	Deaths/ censored	Mean lifespan (days)	Lifespan change (%)	p vs control
Wild-type control	20˚C	0	OP50	[1-3] 291/42	15.8
				[1] 122/2	13.2
				[2] 128/5	17.8
				[3] 41/34	17.6
ceh-60(lst491)	20˚C	0	OP50	[1-3] 251/66	13.4	-15.2	<0.0001
				[1] 80/32	12.8	-3	N.S.
				[2] 103/7	13.4.1	-24.7	<0.0001
				[3] 68/27	14	-20.6	<0.0001

## Sheet: Data S3F
(F) Effects of fat-6/7 RNAi from adulthood
Genotype	Temp.	FUDR (µM)	E. coli strain	Deaths/ Censored	Mean Lifespan	Lifespan change (%)	p vs control
Adult-limited RNAi
Control	25˚C	0	HT115 (L4440)	[1-2] 194/18	12.1
				[1] 106/6	12.3
				[2] 88/12	11.8
fat-6/7 RNAi	25˚C	0	HT115 (L4440)	[1-2] 125/64	10.36	-14	<0.0001
				[1] 51/28	9.7	-21.1	<0.0001
				[2] 74/36	10.9	-7.6	0.0162

## Sheet: Data S3G
(G) Effects of mutation of Doublesex/DMRT1 homolog mab-3
Genotype	Temp.	FUDR (µM)	E. coli strain	Deaths/ censored	Mean lifespan (days)	Lifespan change (%)	p vs control
him-5(e1490) hermaphrodites	20˚C	0	OP50	[1-2] 143/20	13.1
				[1] 62/2	11.7
				[2] 81/18	14.1
him-5(e1490) males	20˚C	0	OP50	[1-2] 136/37	12.7
				[1] 51/12	13.6
				[2] 85/25	12.1
mab-3(mu15); him-5(e1490) hermaphrodites	20˚C	0	OP50	[1-2] 118/14	13.9	+6.1	N.S.
				[1] 41/5	12.9	+10.2	N.S.
				[2] 77/9	14.4	+2.1	N.S.
mab-3(mu15); him-5(e1490) males	20˚C	0	OP50	[1-2] 171/23	8.4	-39.6	<0.0001
				[1] 71/11	8.5	-34.1	<0.0001
				[2] 100/12	8.3	-42.4	<0.0001
